# Supplementary material for: T1w dark blood imaging improves detection of contrast enhancing lesions in multiple sclerosis
Source: PLoS One. 2017 Aug 10;12(8):e0183099. doi: 10.1371/journal.pone.0183099 (PMC5552307; doi:10.1371/journal.pone.0183099)
Supplement: S1 File — CE-lesion = contrast enhancing lesion, T1-CE = T1w-MPRAGE after Gadolinium injection, T1-DB = T1w dark blood after Gadolinium injection. (XLS) [file pone.0183099.s001.xls]

## Sheet: Tabelle1
Patient	CE-lesion number (consensus)		CE-lesion volume in mm3 (consensus)
	T1-CE	T1-DB	T1-CE	T1-DB
1	0	0	0	0
2	9	15	4386.35	4727.91
3	0	0	0	0
4	0	0	0	0
5	0	1	0	674.555
6	1	2	1090.81	1266.13
7	0	1	0	5.29
8	0	1	0	2.64
9	1	1	163.89	280.645
10	0	0	0	0
11	0	0	0	0
12	0	0	0	0
13	0	0	0	0
14	0	0	0	0
15	1	2	65.65	79.75
16	0	0	0	0
17	0	1	0	16.745
18	0	0	0	0
19	0	0	0	0
20	0	0	0	0
21	2	2	211.335	231.305
22	0	0	0	0
23	0	0	0	0
24	0	0	0	0
25	0	0	0	0
26	0	0	0	0
27	0	0	0	0
28	0	1	0	12.34
29	1	1	227.34	179.75
30	5	13	651.11	2003.56
31	3	7	529.54	740.12
32	2	3	255.985	415.88
33	0	1	0	59.92
34	2	2	11.46	11.46
35	0	0	0	0
36	0	0	0	0
37	0	0	0	0
Sum	27	54	7593.47	10708
